# Supplementary material for: Validity and reliability of the Musicians’ Health Literacy Questionnaire, MHL-Q19
Source: Front Psychol. 2022 Sep 23;13:886815. doi: 10.3389/fpsyg.2022.886815 (PMC9541534; doi:10.3389/fpsyg.2022.886815)
Supplement: Supplementary file 1 [file Table_1.XLSX]

## Sheet: Instrumentalists, all
1. Find information about healthy performance habits
	Frequency	Percent	Valid Percent	Cumulative Percent
Valid	Very Difficult	10	2	2.1	2.1
Difficult	198	39	41.8	43.9
Easy	220	43.3	46.4	90.3
Very Easy	46	9.1	9.7	100
Total	474	93.3	100
Missing	Don't Know	33	6.5
System	1	0.2
Total	34	6.7
Total	508	100
a. Instrumentalist = 1.00
2. Find reliable advice for your performance health
	Frequency	Percent	Valid Percent	Cumulative Percent
Valid	Very Difficult	26	5.1	5.5	5.5
Difficult	257	50.6	54	59.5
Easy	158	31.1	33.2	92.6
Very Easy	35	6.9	7.4	100
Total	476	93.7	100
Missing	Don't Know	31	6.1
System	1	0.2
Total	32	6.3
Total	508	100
a. Instrumentalist = 1.00
3. Understand how your physical environment contributes to performance health
	Frequency	Percent	Valid Percent	Cumulative Percent
Valid	Very Difficult	34	6.7	7.1	7.1
Difficult	236	46.5	49.2	56.3
Easy	165	32.5	34.4	90.6
Very Easy	45	8.9	9.4	100
Total	480	94.5	100
Missing	Don't Know	26	5.1
System	2	0.4
Total	28	5.5
Total	508	100
a. Instrumentalist = 1.00
4. Understand how your social environment contributes to performance health
	Frequency	Percent	Valid Percent	Cumulative Percent
Valid	Very Difficult	55	10.8	11.7	11.7
Difficult	189	37.2	40.2	51.9
Easy	175	34.4	37.2	89.1
Very Easy	51	10	10.9	100
Total	470	92.5	100
Missing	Don't Know	37	7.3
System	1	0.2
Total	38	7.5
Total	508	100
a. Instrumentalist = 1.00
5. Judge how performing affects your health
	Frequency	Percent	Valid Percent	Cumulative Percent
Valid	Very Difficult	42	8.3	8.8	8.8
Difficult	209	41.1	43.8	52.6
Easy	181	35.6	37.9	90.6
Very Easy	45	8.9	9.4	100
Total	477	93.9	100
Missing	Don't Know	30	5.9
System	1	0.2
Total	31	6.1
Total	508	100
a. Instrumentalist = 1.00
6. Judge if information about performance health is reliable
	Frequency	Percent	Valid Percent	Cumulative Percent
Valid	Very Difficult	69	13.6	15	15
Difficult	236	46.5	51.4	66.4
Easy	127	25	27.7	94.1
Very Easy	27	5.3	5.9	100
Total	459	90.4	100
Missing	Don't Know	48	9.4
System	1	0.2
Total	49	9.6
Total	508	100
a. Instrumentalist = 1.00
7. Judge how performance health information applies to you
	Frequency	Percent	Valid Percent	Cumulative Percent
Valid	Very Difficult	42	8.3	8.8	8.8
Difficult	194	38.2	40.4	49.2
Easy	192	37.8	40	89.2
Very Easy	52	10.2	10.8	100
Total	480	94.5	100
Missing	Don't Know	27	5.3
System	1	0.2
Total	28	5.5
Total	508	100
a. Instrumentalist = 1.00
8. Make informed decisions to optimize your performance health
	Frequency	Percent	Valid Percent	Cumulative Percent
Valid	Very Difficult	40	7.9	8.2	8.2
Difficult	237	46.7	48.4	56.5
Easy	184	36.2	37.6	94.1
Very Easy	29	5.7	5.9	100
Total	490	96.5	100
Missing	Don't Know	17	3.3
System	1	0.2
Total	18	3.5
Total	508	100
a. Instrumentalist = 1.00
9. Find out about risks to your performance health
	Frequency	Percent	Valid Percent	Cumulative Percent
Valid	Very Difficult	44	8.7	9.2	9.2
Difficult	214	42.1	45	54.2
Easy	187	36.8	39.3	93.5
Very Easy	31	6.1	6.5	100
Total	476	93.7	100
Missing	Don't Know	30	5.9
System	2	0.4
Total	32	6.3
Total	508	100
a. Instrumentalist = 1.00
10. Understand information about risks to your performance health
	Frequency	Percent	Valid Percent	Cumulative Percent
Valid	Very Difficult	22	4.3	4.6	4.6
Difficult	168	33.1	35.1	39.7
Easy	238	46.9	49.8	89.5
Very Easy	50	9.8	10.5	100
Total	478	94.1	100
Missing	Don't Know	29	5.7
System	1	0.2
Total	30	5.9
Total	508	100
a. Instrumentalist = 1.00
11. Judge which risks relate to your performance health
	Frequency	Percent	Valid Percent	Cumulative Percent
Valid	Very Difficult	31	6.1	6.6	6.6
Difficult	200	39.4	42.3	48.8
Easy	207	40.7	43.8	92.6
Very Easy	35	6.9	7.4	100
Total	473	93.1	100
Missing	Don't Know	34	6.7
System	1	0.2
Total	35	6.9
Total	508	100
a. Instrumentalist = 1.00
12. Decide how to prevent performance health issues
	Frequency	Percent	Valid Percent	Cumulative Percent
Valid	Very Difficult	62	12.2	12.8	12.8
Difficult	252	49.6	51.9	64.6
Easy	141	27.8	29	93.6
Very Easy	31	6.1	6.4	100
Total	486	95.7	100
Missing	Don't Know	21	4.1
System	1	0.2
Total	22	4.3
Total	508	100
a. Instrumentalist = 1.00
13. Understand information about healthcare for musicians
	Frequency	Percent	Valid Percent	Cumulative Percent
Valid	Very Difficult	85	16.7	18.1	18.1
Difficult	186	36.6	39.6	57.7
Easy	169	33.3	36	93.6
Very Easy	30	5.9	6.4	100
Total	470	92.5	100
Missing	Don't Know	37	7.3
System	1	0.2
Total	38	7.5
Total	508	100
a. Instrumentalist = 1.00
14. Judge when to seek help if you have performance health issues
	Frequency	Percent	Valid Percent	Cumulative Percent
Valid	Very Difficult	108	21.3	22.3	22.3
Difficult	214	42.1	44.2	66.5
Easy	124	24.4	25.6	92.1
Very Easy	38	7.5	7.9	100
Total	484	95.3	100
Missing	Don't Know	23	4.5
System	1	0.2
Total	24	4.7
Total	508	100
a. Instrumentalist = 1.00
15. Judge where to seek help if you have performance health issues
	Frequency	Percent	Valid Percent	Cumulative Percent
Valid	Very Difficult	121	23.8	25.1	25.1
Difficult	206	40.6	42.7	67.7
Easy	129	25.4	26.7	94.4
Very Easy	27	5.3	5.6	100
Total	483	95.1	100
Missing	Don't Know	24	4.7
System	1	0.2
Total	25	4.9
Total	508	100
a. Instrumentalist = 1.00
16. Find treatment if you have performance health issues
	Frequency	Percent	Valid Percent	Cumulative Percent
Valid	Very Difficult	120	23.6	25.5	25.5
Difficult	219	43.1	46.6	72.1
Easy	104	20.5	22.1	94.3
Very Easy	27	5.3	5.7	100
Total	470	92.5	100
Missing	Don't Know	37	7.3
System	1	0.2
Total	38	7.5
Total	508	100
a. Instrumentalist = 1.00
17. Judge the advantages and disadvantages of different treatment options for performance health issues
	Frequency	Percent	Valid Percent	Cumulative Percent
Valid	Very Difficult	100	19.7	22.1	22.1
Difficult	243	47.8	53.8	75.9
Easy	92	18.1	20.4	96.2
Very Easy	17	3.3	3.8	100
Total	452	89	100
Missing	Don't Know	55	10.8
System	1	0.2
Total	56	11
Total	508	100
a. Instrumentalist = 1.00
18. Understand treatment advice if you have performance health issues
	Frequency	Percent	Valid Percent	Cumulative Percent
Valid	Very Difficult	28	5.5	6.3	6.3
Difficult	129	25.4	29	35.3
Easy	247	48.6	55.5	90.8
Very Easy	41	8.1	9.2	100
Total	445	87.6	100
Missing	Don't Know	62	12.2
System	1	0.2
Total	63	12.4
Total	508	100
a. Instrumentalist = 1.00
19 .Follow treatment advice if you have performance health issues
	Frequency	Percent	Valid Percent	Cumulative Percent
Valid	Very Difficult	27	5.3	6.1	6.1
Difficult	167	32.9	37.5	43.6
Easy	199	39.2	44.7	88.3
Very Easy	52	10.2	11.7	100
Total	445	87.6	100
Missing	Don't Know	62	12.2
System	1	0.2
Total	63	12.4
Total	508	100
a. Instrumentalist = 1.00

## Sheet: Instrumentalists 80% valid only
1. Find information about healthy performance habits
	Frequency	Percent	Valid Percent	Cumulative Percent
Valid	Very Difficult	9	2.1	2.1	2.1
Difficult	182	41.5	42.7	44.8
Easy	196	44.6	46	90.8
Very Easy	39	8.9	9.2	100
Total	426	97	100
Missing	Don't Know	13	3
Total	439	100
a. Instrumentalist = 1.00, t1_80valid = 1.00
2. Find reliable advice for your performance health
	Frequency	Percent	Valid Percent	Cumulative Percent
Valid	Very Difficult	24	5.5	5.6	5.6
Difficult	237	54	55.4	61
Easy	134	30.5	31.3	92.3
Very Easy	33	7.5	7.7	100
Total	428	97.5	100
Missing	Don't Know	11	2.5
Total	439	100
a. Instrumentalist = 1.00, t1_80valid = 1.00
3. Understand how your physical environment contributes to performance health
	Frequency	Percent	Valid Percent	Cumulative Percent
Valid	Very Difficult	32	7.3	7.5	7.5
Difficult	214	48.7	50	57.5
Easy	139	31.7	32.5	90
Very Easy	43	9.8	10	100
Total	428	97.5	100
Missing	Don't Know	10	2.3
System	1	0.2
Total	11	2.5
Total	439	100
a. Instrumentalist = 1.00, t1_80valid = 1.00
4. Understand how your social environment contributes to performance health
	Frequency	Percent	Valid Percent	Cumulative Percent
Valid	Very Difficult	51	11.6	11.9	11.9
Difficult	170	38.7	39.8	51.8
Easy	158	36	37	88.8
Very Easy	48	10.9	11.2	100
Total	427	97.3	100
Missing	Don't Know	12	2.7
Total	439	100
a. Instrumentalist = 1.00, t1_80valid = 1.00
5. Judge how performing affects your health
	Frequency	Percent	Valid Percent	Cumulative Percent
Valid	Very Difficult	39	8.9	9.1	9.1
Difficult	192	43.7	44.8	53.8
Easy	157	35.8	36.6	90.4
Very Easy	41	9.3	9.6	100
Total	429	97.7	100
Missing	Don't Know	10	2.3
Total	439	100
a. Instrumentalist = 1.00, t1_80valid = 1.00
6. Judge if information about performance health is reliable
	Frequency	Percent	Valid Percent	Cumulative Percent
Valid	Very Difficult	62	14.1	14.8	14.8
Difficult	217	49.4	51.9	66.7
Easy	115	26.2	27.5	94.3
Very Easy	24	5.5	5.7	100
Total	418	95.2	100
Missing	Don't Know	21	4.8
Total	439	100
a. Instrumentalist = 1.00, t1_80valid = 1.00
7. Judge how performance health information applies to you
	Frequency	Percent	Valid Percent	Cumulative Percent
Valid	Very Difficult	37	8.4	8.6	8.6
Difficult	173	39.4	40.2	48.8
Easy	171	39	39.8	88.6
Very Easy	49	11.2	11.4	100
Total	430	97.9	100
Missing	Don't Know	9	2.1
Total	439	100
a. Instrumentalist = 1.00, t1_80valid = 1.00
8. Make informed decisions to optimize your performance health
	Frequency	Percent	Valid Percent	Cumulative Percent
Valid	Very Difficult	35	8	8.1	8.1
Difficult	212	48.3	49	57
Easy	158	36	36.5	93.5
Very Easy	28	6.4	6.5	100
Total	433	98.6	100
Missing	Don't Know	6	1.4
Total	439	100
a. Instrumentalist = 1.00, t1_80valid = 1.00
9. Find out about risks to your performance health
	Frequency	Percent	Valid Percent	Cumulative Percent
Valid	Very Difficult	40	9.1	9.3	9.3
Difficult	198	45.1	45.8	55.1
Easy	165	37.6	38.2	93.3
Very Easy	29	6.6	6.7	100
Total	432	98.4	100
Missing	Don't Know	6	1.4
System	1	0.2
Total	7	1.6
Total	439	100
a. Instrumentalist = 1.00, t1_80valid = 1.00
10. Understand information about risks to your performance health
	Frequency	Percent	Valid Percent	Cumulative Percent
Valid	Very Difficult	21	4.8	4.9	4.9
Difficult	155	35.3	36	40.9
Easy	209	47.6	48.6	89.5
Very Easy	45	10.3	10.5	100
Total	430	97.9	100
Missing	Don't Know	9	2.1
Total	439	100
a. Instrumentalist = 1.00, t1_80valid = 1.00
11. Judge which risks relate to your performance health
	Frequency	Percent	Valid Percent	Cumulative Percent
Valid	Very Difficult	29	6.6	6.8	6.8
Difficult	180	41	42.1	48.8
Easy	185	42.1	43.2	92.1
Very Easy	34	7.7	7.9	100
Total	428	97.5	100
Missing	Don't Know	11	2.5
Total	439	100
a. Instrumentalist = 1.00, t1_80valid = 1.00
12. Decide how to prevent performance health issues
	Frequency	Percent	Valid Percent	Cumulative Percent
Valid	Very Difficult	54	12.3	12.4	12.4
Difficult	233	53.1	53.6	66
Easy	118	26.9	27.1	93.1
Very Easy	30	6.8	6.9	100
Total	435	99.1	100
Missing	Don't Know	4	0.9
Total	439	100
a. Instrumentalist = 1.00, t1_80valid = 1.00
13. Understand information about healthcare for musicians
	Frequency	Percent	Valid Percent	Cumulative Percent
Valid	Very Difficult	75	17.1	17.8	17.8		0.170843	Floor effect
Difficult	170	38.7	40.3	58.1
Easy	150	34.2	35.5	93.6
Very Easy	27	6.2	6.4	100
Total	422	96.1	100
Missing	Don't Know	17	3.9
Total	439	100
a. Instrumentalist = 1.00, t1_80valid = 1.00
14. Judge when to seek help if you have performance health issues
	Frequency	Percent	Valid Percent	Cumulative Percent
Valid	Very Difficult	101	23	23.4	23.4		0.230068	Floor effect
Difficult	189	43.1	43.9	67.3
Easy	105	23.9	24.4	91.6
Very Easy	36	8.2	8.4	100
Total	431	98.2	100
Missing	Don't Know	8	1.8
Total	439	100
a. Instrumentalist = 1.00, t1_80valid = 1.00
15. Judge where to seek help if you have performance health issues
	Frequency	Percent	Valid Percent	Cumulative Percent
Valid	Very Difficult	112	25.5	25.9	25.9		0.255125	Floor effect
Difficult	181	41.2	41.8	67.7
Easy	116	26.4	26.8	94.5
Very Easy	24	5.5	5.5	100
Total	433	98.6	100
Missing	Don't Know	6	1.4
Total	439	100
a. Instrumentalist = 1.00, t1_80valid = 1.00
16. Find treatment if you have performance health issues
	Frequency	Percent	Valid Percent	Cumulative Percent
Valid	Very Difficult	113	25.7	26.3	26.3		0.257403	Floor effect
Difficult	195	44.4	45.3	71.6
Easy	95	21.6	22.1	93.7
Very Easy	27	6.2	6.3	100
Total	430	97.9	100
Missing	Don't Know	9	2.1
Total	439	100
a. Instrumentalist = 1.00, t1_80valid = 1.00
17. Judge the advantages and disadvantages of different treatment options for performance health issues
	Frequency	Percent	Valid Percent	Cumulative Percent
Valid	Very Difficult	92	21	21.9	21.9		0.209567	Floor effect
Difficult	229	52.2	54.5	76.4
Easy	82	18.7	19.5	96
Very Easy	17	3.9	4	100
Total	420	95.7	100
Missing	Don't Know	19	4.3
Total	439	100
a. Instrumentalist = 1.00, t1_80valid = 1.00
18. Understand treatment advice if you have performance health issues
	Frequency	Percent	Valid Percent	Cumulative Percent
Valid	Very Difficult	26	5.9	6.3	6.3
Difficult	126	28.7	30.4	36.6
Easy	225	51.3	54.2	90.8
Very Easy	38	8.7	9.2	100
Total	415	94.5	100
Missing	Don't Know	24	5.5
Total	439	100
a. Instrumentalist = 1.00, t1_80valid = 1.00
19 .Follow treatment advice if you have performance health issues
	Frequency	Percent	Valid Percent	Cumulative Percent
Valid	Very Difficult	25	5.7	6.1	6.1
Difficult	161	36.7	39	45
Easy	177	40.3	42.9	87.9
Very Easy	50	11.4	12.1	100
Total	413	94.1	100
Missing	Don't Know	26	5.9
Total	439	100
a. Instrumentalist = 1.00, t1_80valid = 1.00

## Sheet: Instrumentalists, Time 2
1. Find information about healthy performance habits
	Frequency	Percent	Valid Percent	Cumulative Percent
Valid	Very Difficult	13	2.6	3.4	3.4
Difficult	164	32.3	43	46.5
Easy	165	32.5	43.3	89.8
Very Easy	39	7.7	10.2	100
Total	381	75	100
Missing	5	15	3
System	112	22
Total	127	25
Total	508	100
a. Instrumentalist = 1.00
2. Find reliable advice for your performance health
	Frequency	Percent	Valid Percent	Cumulative Percent
Valid	Very Difficult	18	3.5	4.7	4.7
Difficult	218	42.9	56.8	61.5
Easy	122	24	31.8	93.2
Very Easy	26	5.1	6.8	100
Total	384	75.6	100
Missing	5	12	2.4
System	112	22
Total	124	24.4
Total	508	100
a. Instrumentalist = 1.00
3. Understand how your physical environment contributes to performance health
	Frequency	Percent	Valid Percent	Cumulative Percent
Valid	Very Difficult	16	3.1	4.1	4.1
Difficult	174	34.3	45.1	49.2
Easy	155	30.5	40.2	89.4
Very Easy	41	8.1	10.6	100
Total	386	76	100
Missing	5	10	2
System	112	22
Total	122	24
Total	508	100
a. Instrumentalist = 1.00
4. Understand how your social environment contributes to performance health
	Frequency	Percent	Valid Percent	Cumulative Percent
Valid	Very Difficult	33	6.5	8.7	8.7
Difficult	147	28.9	38.7	47.4
Easy	156	30.7	41.1	88.4
Very Easy	44	8.7	11.6	100
Total	380	74.8	100
Missing	5	16	3.1
System	112	22
Total	128	25.2
Total	508	100
a. Instrumentalist = 1.00
5. Judge how performing affects your health
	Frequency	Percent	Valid Percent	Cumulative Percent
Valid	Very Difficult	23	4.5	6	6
Difficult	175	34.4	45.8	51.8
Easy	149	29.3	39	90.8
Very Easy	35	6.9	9.2	100
Total	382	75.2	100
Missing	5	14	2.8
System	112	22
Total	126	24.8
Total	508	100
a. Instrumentalist = 1.00
6. Judge if information about performance health is reliable
	Frequency	Percent	Valid Percent	Cumulative Percent
Valid	Very Difficult	46	9.1	12.2	12.2
Difficult	190	37.4	50.5	62.8
Easy	120	23.6	31.9	94.7
Very Easy	20	3.9	5.3	100
Total	376	74	100
Missing	5	20	3.9
System	112	22
Total	132	26
Total	508	100
a. Instrumentalist = 1.00
7. Judge how performance health information applies to you
	Frequency	Percent	Valid Percent	Cumulative Percent
Valid	Very Difficult	27	5.3	7	7
Difficult	154	30.3	40	47
Easy	172	33.9	44.7	91.7
Very Easy	32	6.3	8.3	100
Total	385	75.8	100
Missing	5	11	2.2
System	112	22
Total	123	24.2
Total	508	100
a. Instrumentalist = 1.00
8. Make informed decisions to optimize your performance health
	Frequency	Percent	Valid Percent	Cumulative Percent
Valid	Very Difficult	13	2.6	3.3	3.3
Difficult	207	40.7	53.2	56.6
Easy	141	27.8	36.2	92.8
Very Easy	28	5.5	7.2	100
Total	389	76.6	100
Missing	5	7	1.4
System	112	22
Total	119	23.4
Total	508	100
a. Instrumentalist = 1.00
9. Find out about risks to your performance health
	Frequency	Percent	Valid Percent	Cumulative Percent
Valid	Very Difficult	29	5.7	7.6	7.6
Difficult	188	37	49.5	57.1
Easy	141	27.8	37.1	94.2
Very Easy	22	4.3	5.8	100
Total	380	74.8	100
Missing	5	16	3.1
System	112	22
Total	128	25.2
Total	508	100
a. Instrumentalist = 1.00
10. Understand information about risks to your performance health
	Frequency	Percent	Valid Percent	Cumulative Percent
Valid	Very Difficult	11	2.2	2.9	2.9
Difficult	118	23.2	31	33.9
Easy	208	40.9	54.6	88.5
Very Easy	44	8.7	11.5	100
Total	381	75	100
Missing	5	15	3
System	112	22
Total	127	25
Total	508	100
a. Instrumentalist = 1.00
11. Judge which risks relate to your performance health
	Frequency	Percent	Valid Percent	Cumulative Percent
Valid	Very Difficult	17	3.3	4.5	4.5
Difficult	162	31.9	42.4	46.9
Easy	167	32.9	43.7	90.6
Very Easy	36	7.1	9.4	100
Total	382	75.2	100
Missing	5	14	2.8
System	112	22
Total	126	24.8
Total	508	100
a. Instrumentalist = 1.00
12. Decide how to prevent performance health issues
	Frequency	Percent	Valid Percent	Cumulative Percent
Valid	0	1	0.2	0.3	0.3
Very Difficult	32	6.3	8.4	8.7
Difficult	199	39.2	52.2	60.9
Easy	127	25	33.3	94.2
Very Easy	22	4.3	5.8	100
Total	381	75	100
Missing	5	15	3
System	112	22
Total	127	25
Total	508	100
a. Instrumentalist = 1.00
13. Understand information about healthcare for musicians
	Frequency	Percent	Valid Percent	Cumulative Percent
Valid	Very Difficult	39	7.7	10.3	10.3
Difficult	139	27.4	36.8	47.1
Easy	171	33.7	45.2	92.3
Very Easy	29	5.7	7.7	100
Total	378	74.4	100
Missing	5	18	3.5
System	112	22
Total	130	25.6
Total	508	100
a. Instrumentalist = 1.00
14. Judge when to seek help if you have performance health issues
	Frequency	Percent	Valid Percent	Cumulative Percent
Valid	Very Difficult	48	9.4	12.5	12.5
Difficult	205	40.4	53.5	66.1
Easy	104	20.5	27.2	93.2
Very Easy	26	5.1	6.8	100
Total	383	75.4	100
Missing	5	13	2.6
System	112	22
Total	125	24.6
Total	508	100
a. Instrumentalist = 1.00
15. Judge where to seek help if you have performance health issues
	Frequency	Percent	Valid Percent	Cumulative Percent
Valid	Very Difficult	70	13.8	18.5	18.5
Difficult	189	37.2	49.9	68.3
Easy	98	19.3	25.9	94.2
Very Easy	22	4.3	5.8	100
Total	379	74.6	100
Missing	5	17	3.3
System	112	22
Total	129	25.4
Total	508	100
a. Instrumentalist = 1.00
16. Find treatment if you have performance health issues
	Frequency	Percent	Valid Percent	Cumulative Percent
Valid	Very Difficult	61	12	16.8	16.8
Difficult	196	38.6	54	70.8
Easy	93	18.3	25.6	96.4
Very Easy	13	2.6	3.6	100
Total	363	71.5	100
Missing	5	33	6.5
System	112	22
Total	145	28.5
Total	508	100
a. Instrumentalist = 1.00
17. Judge the advantages and disadvantages of different treatment options for performance health issues
	Frequency	Percent	Valid Percent	Cumulative Percent
Valid	Very Difficult	50	9.8	13.9	13.9
Difficult	207	40.7	57.7	71.6
Easy	91	17.9	25.3	96.9
Very Easy	11	2.2	3.1	100
Total	359	70.7	100
Missing	5	37	7.3
System	112	22
Total	149	29.3
Total	508	100
a. Instrumentalist = 1.00
18. Understand treatment advice if you have performance health issues
	Frequency	Percent	Valid Percent	Cumulative Percent
Valid	Very Difficult	12	2.4	3.3	3.3
Difficult	81	15.9	22.5	25.8
Easy	219	43.1	60.8	86.7
Very Easy	48	9.4	13.3	100
Total	360	70.9	100
Missing	5	36	7.1
System	112	22
Total	148	29.1
Total	508	100
a. Instrumentalist = 1.00
19 .Follow treatment advice if you have performance health issues
	Frequency	Percent	Valid Percent	Cumulative Percent
Valid	Very Difficult	15	3	4.2	4.2
Difficult	108	21.3	30.3	34.5
Easy	175	34.4	49	83.5
Very Easy	59	11.6	16.5	100
Total	357	70.3	100
Missing	5	39	7.7
System	112	22
Total	151	29.7
Total	508	100
a. Instrumentalist = 1.00

## Sheet: Instrumentalists, 80% valid, Ti
1. Find information about healthy performance habits
	Frequency	Percent	Valid Percent	Cumulative Percent
Valid	Very Difficult	10	2.8	2.8	2.8
Difficult	157	43.4	44.5	47.3
Easy	149	41.2	42.2	89.5
Very Easy	37	10.2	10.5	100
Total	353	97.5	100
Missing	5	9	2.5
Total	362	100
a. Instrumentalist = 1.00, t2_80valid = 1.00
2. Find reliable advice for your performance health
	Frequency	Percent	Valid Percent	Cumulative Percent
Valid	Very Difficult	15	4.1	4.2	4.2
Difficult	206	56.9	57.9	62.1
Easy	111	30.7	31.2	93.3
Very Easy	24	6.6	6.7	100
Total	356	98.3	100
Missing	5	6	1.7
Total	362	100
a. Instrumentalist = 1.00, t2_80valid = 1.00
3. Understand how your physical environment contributes to performance health
	Frequency	Percent	Valid Percent	Cumulative Percent
Valid	Very Difficult	14	3.9	3.9	3.9
Difficult	164	45.3	45.6	49.4
Easy	143	39.5	39.7	89.2
Very Easy	39	10.8	10.8	100
Total	360	99.4	100
Missing	5	2	0.6
Total	362	100
a. Instrumentalist = 1.00, t2_80valid = 1.00
4. Understand how your social environment contributes to performance health
	Frequency	Percent	Valid Percent	Cumulative Percent
Valid	Very Difficult	30	8.3	8.4	8.4
Difficult	136	37.6	38.1	46.5
Easy	149	41.2	41.7	88.2
Very Easy	42	11.6	11.8	100
Total	357	98.6	100
Missing	5	5	1.4
Total	362	100
a. Instrumentalist = 1.00, t2_80valid = 1.00
5. Judge how performing affects your health
	Frequency	Percent	Valid Percent	Cumulative Percent
Valid	Very Difficult	22	6.1	6.2	6.2
Difficult	164	45.3	45.9	52.1
Easy	137	37.8	38.4	90.5
Very Easy	34	9.4	9.5	100
Total	357	98.6	100
Missing	5	5	1.4
Total	362	100
a. Instrumentalist = 1.00, t2_80valid = 1.00
6. Judge if information about performance health is reliable
	Frequency	Percent	Valid Percent	Cumulative Percent
Valid	Very Difficult	44	12.2	12.5	12.5
Difficult	176	48.6	49.9	62.3
Easy	114	31.5	32.3	94.6
Very Easy	19	5.2	5.4	100
Total	353	97.5	100
Missing	5	9	2.5
Total	362	100
a. Instrumentalist = 1.00, t2_80valid = 1.00
7. Judge how performance health information applies to you
	Frequency	Percent	Valid Percent	Cumulative Percent
Valid	Very Difficult	22	6.1	6.1	6.1
Difficult	148	40.9	41.1	47.2
Easy	162	44.8	45	92.2
Very Easy	28	7.7	7.8	100
Total	360	99.4	100
Missing	5	2	0.6
Total	362	100
a. Instrumentalist = 1.00, t2_80valid = 1.00
8. Make informed decisions to optimize your performance health
	Frequency	Percent	Valid Percent	Cumulative Percent
Valid	Very Difficult	12	3.3	3.3	3.3
Difficult	195	53.9	54.2	57.5
Easy	125	34.5	34.7	92.2
Very Easy	28	7.7	7.8	100
Total	360	99.4	100
Missing	5	2	0.6
Total	362	100
a. Instrumentalist = 1.00, t2_80valid = 1.00
9. Find out about risks to your performance health
	Frequency	Percent	Valid Percent	Cumulative Percent
Valid	Very Difficult	24	6.6	6.7	6.7
Difficult	177	48.9	49.7	56.5
Easy	133	36.7	37.4	93.8
Very Easy	22	6.1	6.2	100
Total	356	98.3	100
Missing	5	6	1.7
Total	362	100
a. Instrumentalist = 1.00, t2_80valid = 1.00
10. Understand information about risks to your performance health
	Frequency	Percent	Valid Percent	Cumulative Percent
Valid	Very Difficult	11	3	3.1	3.1
Difficult	113	31.2	31.7	34.8
Easy	190	52.5	53.4	88.2
Very Easy	42	11.6	11.8	100
Total	356	98.3	100
Missing	5	6	1.7
Total	362	100
a. Instrumentalist = 1.00, t2_80valid = 1.00
11. Judge which risks relate to your performance health
	Frequency	Percent	Valid Percent	Cumulative Percent
Valid	Very Difficult	16	4.4	4.5	4.5
Difficult	156	43.1	43.5	47.9
Easy	156	43.1	43.5	91.4
Very Easy	31	8.6	8.6	100
Total	359	99.2	100
Missing	5	3	0.8
Total	362	100
a. Instrumentalist = 1.00, t2_80valid = 1.00
12. Decide how to prevent performance health issues
	Frequency	Percent	Valid Percent	Cumulative Percent
Valid	0	1	0.3	0.3	0.3
Very Difficult	29	8	8.1	8.4
Difficult	186	51.4	52.1	60.5
Easy	120	33.1	33.6	94.1
Very Easy	21	5.8	5.9	100
Total	357	98.6	100
Missing	5	5	1.4
Total	362	100
a. Instrumentalist = 1.00, t2_80valid = 1.00
13. Understand information about healthcare for musicians
	Frequency	Percent	Valid Percent	Cumulative Percent
Valid	Very Difficult	37	10.2	10.4	10.4
Difficult	136	37.6	38.1	48.5
Easy	156	43.1	43.7	92.2
Very Easy	28	7.7	7.8	100
Total	357	98.6	100
Missing	5	5	1.4
Total	362	100
a. Instrumentalist = 1.00, t2_80valid = 1.00
14. Judge when to seek help if you have performance health issues
	Frequency	Percent	Valid Percent	Cumulative Percent
Valid	Very Difficult	45	12.4	12.6	12.6
Difficult	190	52.5	53.2	65.8
Easy	98	27.1	27.5	93.3
Very Easy	24	6.6	6.7	100
Total	357	98.6	100
Missing	5	5	1.4
Total	362	100
a. Instrumentalist = 1.00, t2_80valid = 1.00
15. Judge where to seek help if you have performance health issues
	Frequency	Percent	Valid Percent	Cumulative Percent
Valid	Very Difficult	64	17.7	18.2	18.2		0.176796	Floor effect
Difficult	175	48.3	49.9	68.1
Easy	91	25.1	25.9	94
Very Easy	21	5.8	6	100
Total	351	97	100
Missing	5	11	3
Total	362	100
a. Instrumentalist = 1.00, t2_80valid = 1.00
16. Find treatment if you have performance health issues
	Frequency	Percent	Valid Percent	Cumulative Percent
Valid	Very Difficult	57	15.7	16.5	16.5		0.157459	Floor effect
Difficult	185	51.1	53.6	70.1
Easy	90	24.9	26.1	96.2
Very Easy	13	3.6	3.8	100
Total	345	95.3	100
Missing	5	17	4.7
Total	362	100
a. Instrumentalist = 1.00, t2_80valid = 1.00
17. Judge the advantages and disadvantages of different treatment options for performance health issues
	Frequency	Percent	Valid Percent	Cumulative Percent
Valid	Very Difficult	47	13	13.6	13.6
Difficult	198	54.7	57.4	71
Easy	89	24.6	25.8	96.8
Very Easy	11	3	3.2	100
Total	345	95.3	100
Missing	5	17	4.7
Total	362	100
a. Instrumentalist = 1.00, t2_80valid = 1.00
18. Understand treatment advice if you have performance health issues
	Frequency	Percent	Valid Percent	Cumulative Percent
Valid	Very Difficult	12	3.3	3.5	3.5
Difficult	80	22.1	23.1	26.6
Easy	210	58	60.7	87.3
Very Easy	44	12.2	12.7	100
Total	346	95.6	100
Missing	5	16	4.4
Total	362	100
a. Instrumentalist = 1.00, t2_80valid = 1.00
19 .Follow treatment advice if you have performance health issues
	Frequency	Percent	Valid Percent	Cumulative Percent
Valid	Very Difficult	14	3.9	4.1	4.1		0.154696	Ceiling effect?
Difficult	104	28.7	30.2	34.3
Easy	170	47	49.4	83.7
Very Easy	56	15.5	16.3	100
Total	344	95	100
Missing	5	18	5
Total	362	100
a. Instrumentalist = 1.00, t2_80valid = 1.00
